# Supplementary material for: Gender disparity in epidemiological trend of HIV/AIDS infection and treatment in Ethiopia
Source: Arch Public Health. 2018 Sep 17;76:51. doi: 10.1186/s13690-018-0299-8 (PMC6139900; doi:10.1186/s13690-018-0299-8)
Supplement: Supplementary file 1 — Gender disparity in Epidemiological Trend of HIV/AIDS infection and treatment in Ethiopia. (XLSX 15 kb) [file 13690_2018_299_MOESM1_ESM.xlsx]

## Sheet: Raw data for gender & HIV
Gender disparity in Epidemiological Trend of HIV/AIDS infection and treatment in Ethiopia
SUPPLIMENTARY FILE
YEAR	1990	1991	1992	1993	1994	1995	1996	1997	1998	1999	2000	2001	2002	2003	2004	2005	2006	2007	2008	2009	2010	2011	2012	2013	2014	2015	2016
1. NUMBER OF PEOPLE LIVING WITH HIV (ADULTS 15+) BY SEX: Number of HIV prevalent cases by sex among adults of Ethiopia, 1990-2016
Adult (15+)	320000	420000	520000	630000	740000	840000	930000	990000	1000000	1000000	1000000	1000000	960000	900000	840000	780000	730000	680000	650000	630000	610000	610000	610000	620000	630000	640000	650000
Male (15+)	130000	170000	210000	250000	290000	320000	360000	380000	390000	390000	390000	380000	360000	340000	310000	290000	270000	250000	240000	230000	230000	230000	230000	230000	240000	240000	250000
Female (15+)	190000	250000	320000	390000	460000	520000	570000	610000	640000	650000	640000	630000	600000	570000	530000	490000	460000	430000	410000	390000	380000	380000	380000	390000	390000	400000	400000
2. HIV NEW INFECTION IN NUMBER (ADULTS 15+) BY SEX: Number of HIV incident cases by sex among adults of Ethiopia, 1990-2016
Adult(15+)	91000	110000	120000	130000	140000	130000	130000	110000	94000	74000	60000	44000	33000	25000	18000	15000	13000	13000	12000	13000	15000	17000	19000	22000	25000	26000	26000
Male adult (15+)	36000	42000	47000	50000	52000	51000	47000	41000	35000	28000	23000	17000	13000	9500	7000	5800	5000	4800	4700	5100	5800	6500	7400	8500	9600	10000	10000
Female adult (15+)	55000	66000	75000	82000	84000	83000	78000	68000	58000	46000	37000	27000	21000	16000	11000	9500	8100	7800	7500	8200	9300	10000	12000	14000	15000	16000	16000
3. HIV PREVALENCE AMONG ADULTS (AGE 15-45): percentage of people having HIV/AIDS by sex among adults of Ethiopia, 1990-2016
Adult (15-49)	1.5	1.9	2.4	2.8	3.1	3.4	3.7	3.8	3.8	3.7	3.5	3.3	3	2.7	2.5	2.2	2	1.8	1.6	1.5	1.4	1.3	1.2	1.2	1.1	1.1	1.1
Adult-Male (15-49)	1.2	1.5	1.8	2.1	2.4	2.6	2.8	2.8	2.8	2.7	2.6	2.4	2.2	2	1.8	1.6	1.4	1.3	1.2	1.1	1	0.9	0.9	0.9	0.8	0.8	0.8
Adult-female (15-49)	1.8	2.3	2.9	3.4	3.9	4.3	4.5	4.7	4.7	4.6	4.4	4.1	3.8	3.5	3.1	2.8	2.5	2.2	2	1.9	1.7	1.7	1.6	1.5	1.4	1.4	1.3
4. AIDS RELATED DEATH IN NUMBER (ADULTS 15+) BY SEX: Number of AIDS related death by sex among adults of Ethiopia, 1990-2016
Adult (15+)	5800	8400	12000	16000	21000	27000	34000	41000	48000	55000	61000	67000	71000	74000	75000	73000	68000	59000	48000	39000	31000	25000	20000	20000	20000	19000	18000
Male (15+)	2600	3700	5100	6800	8900	11000	14000	17000	19000	22000	24000	26000	27000	28000	29000	28000	26000	22000	18000	15000	12000	9600	8000	7100	7500	7300	7000
Female (15+)	3200	4700	6700	9300	12000	16000	20000	24000	29000	33000	37000	41000	43000	45000	46000	45000	42000	37000	30000	24000	19000	15000	12000	13000	13000	12000	11000
Year	2010	2011	2012	2013	2014	2015	2016
5. Percentage of People living with HIV receiving ART: Coverage of ART by sex among adults of Ethiopia, 2010-2016
Male (15+)	35	41	48	50	55	56	62
Female (15+)	34	41	42	48	53	58	61
6. Number of People living with HIV receiving ART by sex among adults of Ethiopia, 2010-2016
Male (15+)	79900	94100	110000	115000	131000	134000	152000
Female (15+)	129000	155000	161000	183000	208000	230000	247000
